# Supplementary material for: Three new species and one subspecies of the Amynthas corticis-group from Guangxi Zhuang Autonomous Region, China (Oligochaeta, Megascolecidae)
Source: Zookeys. 2019 Oct 30;884:23–42. doi: 10.3897/zookeys.884.30988 (PMC6834763; doi:10.3897/zookeys.884.30988)
Supplement: XML Treatment for Amynthas shengtangmontis [file zookeys.884.30988-treatment3.xml]

<!DOCTYPE tp:taxon-treatment
  PUBLIC "-//TaxonX//DTD Taxonomic Treatment Publishing DTD v0 20100105//EN" "tax-treatment-NSO.dtd">
<tp:taxon-treatment xmlns:tp="http://www.plazi.org/taxpub"><tp:treatment-meta><kwd-group><label>Taxon classification</label><kwd><named-content xmlns:xlink="http://www.w3.org/1999/xlink" content-type="kingdom">Animalia</named-content></kwd><kwd><named-content xmlns:xlink="http://www.w3.org/1999/xlink" content-type="order">Opisthopora</named-content></kwd><kwd><named-content xmlns:xlink="http://www.w3.org/1999/xlink" content-type="family">Megascolecidae</named-content></kwd></kwd-group><mixed-citation publication-type="journal"><person-group><name><surname>Dong</surname><given-names>Yan</given-names></name><name><surname>Law</surname><given-names>Michelle Man Suet</given-names></name><name><surname>Jiang</surname><given-names>JiBao</given-names></name><name><surname>Qiu</surname><given-names>JiangPing</given-names></name></person-group><article-title>Three new species and one subspecies of the <italic><tp:taxon-name><tp:taxon-name-part taxon-name-part-type="genus" reg="Amynthas">Amynthas</tp:taxon-name-part> <tp:taxon-name-part taxon-name-part-type="species" reg="corticis">corticis</tp:taxon-name-part></tp:taxon-name></italic>-group from Guangxi Zhuang Autonomous Region, China (<tp:taxon-name><tp:taxon-name-part taxon-name-part-type="subclass">Oligochaeta</tp:taxon-name-part></tp:taxon-name>, <tp:taxon-name><tp:taxon-name-part taxon-name-part-type="family">Megascolecidae</tp:taxon-name-part></tp:taxon-name>)</article-title><source>Zookeys</source><day>30</day><month>10</month><year>2019</year><volume>884</volume><fpage>23</fpage><lpage>42</lpage><pub-id pub-id-type="doi">10.3897/zookeys.884.30988</pub-id></mixed-citation></tp:treatment-meta><tp:nomenclature><tp:taxon-name><object-id xmlns:xlink="http://www.w3.org/1999/xlink" content-type="arpha" xlink:type="simple">B443140B-C8AF-5425-BA14-A72F0DF6F86E</object-id>
            <tp:taxon-name-part taxon-name-part-type="genus" reg="Amynthas">Amynthas</tp:taxon-name-part>
            <tp:taxon-name-part taxon-name-part-type="species" reg="shengtangmontis">shengtangmontis</tp:taxon-name-part>
            <object-id xmlns:xlink="http://www.w3.org/1999/xlink" content-type="zoobank" xlink:type="simple">http://zoobank.org/6831C1EE-6B6B-4B4C-8C9F-4A9B903EBCB6</object-id>
          </tp:taxon-name><tp:taxon-authority>Dong &amp; Jiang</tp:taxon-authority><tp:taxon-status xmlns:xlink="http://www.w3.org/1999/xlink" xlink:type="simple">sp. nov.</tp:taxon-status><xref ref-type="fig" rid="F4">Figure 4</xref><xref ref-type="table" rid="T4">, Table 4</xref></tp:nomenclature><tp:treatment-sec sec-type="material" id="SECID0ER4BG"><title>Material.</title><p><bold>Holotype</bold>: 1 clitellate (C-GX201312-03A): China, Guangxi Zhuang Autonomous Region, Dayao Mountain National Nature Reserve (<named-content xmlns:xlink="http://www.w3.org/1999/xlink" content-type="dwc:verbatimCoordinates" xlink:type="simple"><named-content content-type="geo-json" specific-use="{&#34;type&#34;:&#34;Point&#34;,&#34;coordinates&#34;:[110.111060,23.972990]}" id="NCID0E34BG" xlink:type="simple"><named-content content-type="dwc:verbatimCoordinates" xlink:type="simple"><named-content content-type="geo-json" specific-use="{&#34;type&#34;:&#34;Point&#34;,&#34;coordinates&#34;:[110.111060,23.972990]}" id="NCID0ED5BG" xlink:type="simple">23.97299°N, 110.11106°E</named-content></named-content></named-content></named-content>), 1210 m asl, black sandy soil in bamboo forest, 15 May 2013, JP Qiu, Y Hong, JB Jiang, LL Zhang, Y Dong legit. <bold>Paratypes</bold>: 4 clitellates (C-GX201312-03A): same data as for holotype.</p></tp:treatment-sec><tp:treatment-sec sec-type="diagnosis" id="SECID0EJ5BG"><title>Diagnosis.</title><p>Dimension 100–134 mm by 4.2–5.1 mm at clitellum, 116–138 segments. First dorsal pore in 12/13. Setae numbering 26–28 at III, 24–32 at V, 26–32 at VIII, 33–40 at XX, 35–42 at XXV; 8–11 between male pores. Setae between spermathecal pores numbering 11–15 at VI, 10–13 at VII, 12–16 at VIII. Four pairs of spermathecal pores in 5/6–8/9. Four pairs of postsetal genital papillae arranged in VI–IX, 0.25 circumference ventrally apart from each other. One pair of male pores in XVIII, each on the top of a large raised, round porophore, surrounded by two circular ridges, with one presetal indented-topped genital papilla medial of each porophore. First ampulla of the three pairs is heart-shaped, duct stalked, diverticulum as long as main chain, U-shaped twist in the middle, terminal 4/5 dilated into a club-shaped seminal chamber. Ampulla of the fourth pair elongate-oval, duct as long as 1/6 ampulla, diverticulum as long as main chain, U-shaped twist in the middle, terminal 1/3 dilated into a chili-shaped seminal chamber. One round, semitransparent accessory gland presents near the medial area of each spermatheca. The prostate glands are developed.</p><fig id="F4" position="float" orientation="portrait"><object-id xmlns:xlink="http://www.w3.org/1999/xlink" content-type="doi" xlink:type="simple">10.3897/zookeys.884.30988.figure4</object-id><object-id xmlns:xlink="http://www.w3.org/1999/xlink" content-type="arpha" xlink:type="simple">72ECF2B5-655A-568C-AA04-DE864D484F7C</object-id><label>Figure 4.</label><caption><p><bold>A</bold> Ventral view showing spermathecal pores, female pores and male pores of <italic><tp:taxon-name><tp:taxon-name-part taxon-name-part-type="genus" reg="Amynthas">Amynthas</tp:taxon-name-part> <tp:taxon-name-part taxon-name-part-type="species" reg="shengtangmontis">shengtangmontis</tp:taxon-name-part></tp:taxon-name></italic> sp. nov. <bold>B, C</bold> spermathecae of <italic><tp:taxon-name><tp:taxon-name-part taxon-name-part-type="genus" reg="Amynthas">Amynthas</tp:taxon-name-part> <tp:taxon-name-part taxon-name-part-type="species" reg="shengtangmontis">shengtangmontis</tp:taxon-name-part></tp:taxon-name></italic> sp. nov. <bold>D</bold> illustration of the details of the male pore region.</p></caption><graphic xmlns:xlink="http://www.w3.org/1999/xlink" xlink:href="zookeys-884-023-g004.jpg" position="float" orientation="portrait" xlink:type="simple" id="oo_351027.jpg"><uri content-type="original_file" xlink:type="simple">https://binary.pensoft.net/fig/351027</uri></graphic></fig><table-wrap id="T4" position="float" orientation="portrait"><label>Table 4.</label><caption><p>A comparison of characters of <italic><tp:taxon-name><tp:taxon-name-part taxon-name-part-type="genus" reg="Amynthas">A.</tp:taxon-name-part> <tp:taxon-name-part taxon-name-part-type="species" reg="shengtangmontis">shengtangmontis</tp:taxon-name-part> <tp:taxon-name-part taxon-name-part-type="subspecies" reg="shengtangmontis">shengtangmontis</tp:taxon-name-part></tp:taxon-name></italic>, <italic><tp:taxon-name><tp:taxon-name-part taxon-name-part-type="genus" reg="Amynthas">A.</tp:taxon-name-part> <tp:taxon-name-part taxon-name-part-type="species" reg="shengtangmontis">shengtangmontis</tp:taxon-name-part> <tp:taxon-name-part taxon-name-part-type="subspecies" reg="minusculus">minusculus</tp:taxon-name-part></tp:taxon-name></italic>, <italic><tp:taxon-name><tp:taxon-name-part taxon-name-part-type="genus" reg="Amynthas">A.</tp:taxon-name-part> <tp:taxon-name-part taxon-name-part-type="species" reg="carnosus">carnosus</tp:taxon-name-part></tp:taxon-name></italic>, <italic><tp:taxon-name><tp:taxon-name-part taxon-name-part-type="genus" reg="Amynthas">A.</tp:taxon-name-part> <tp:taxon-name-part taxon-name-part-type="species" reg="corticis">corticis</tp:taxon-name-part></tp:taxon-name></italic>. and <italic><tp:taxon-name><tp:taxon-name-part taxon-name-part-type="genus" reg="Amynthas">A.</tp:taxon-name-part> <tp:taxon-name-part taxon-name-part-type="species" reg="pulvinus">pulvinus</tp:taxon-name-part></tp:taxon-name></italic>.</p></caption><table id="TID0EPEAI" rules="all"><tbody><tr><td rowspan="1" colspan="1">
                    <bold>Characteristics</bold>
                  </td><td rowspan="1" colspan="1">
                    <bold><italic><tp:taxon-name><tp:taxon-name-part taxon-name-part-type="genus" reg="Amynthas">A.</tp:taxon-name-part> <tp:taxon-name-part taxon-name-part-type="species" reg="shengtangmontis">shengtangmontis</tp:taxon-name-part> <tp:taxon-name-part taxon-name-part-type="subspecies" reg="shengtangmontis">shengtangmontis</tp:taxon-name-part></tp:taxon-name></italic></bold>
                  </td><td rowspan="1" colspan="1">
                    <bold><italic><tp:taxon-name><tp:taxon-name-part taxon-name-part-type="genus" reg="Amynthas">A.</tp:taxon-name-part> <tp:taxon-name-part taxon-name-part-type="species" reg="shengtangmontis">shengtangmontis</tp:taxon-name-part> <tp:taxon-name-part taxon-name-part-type="subspecies" reg="minusculus">minusculus</tp:taxon-name-part></tp:taxon-name></italic></bold>
                  </td><td rowspan="1" colspan="1">
                    <bold><italic><tp:taxon-name><tp:taxon-name-part taxon-name-part-type="genus" reg="Amynthas">A.</tp:taxon-name-part> <tp:taxon-name-part taxon-name-part-type="species" reg="carnosus">carnosus</tp:taxon-name-part></tp:taxon-name></italic> (Goto &amp; Hatai, 1899)</bold>
                  </td><td rowspan="1" colspan="1">
                    <bold><italic><tp:taxon-name><tp:taxon-name-part taxon-name-part-type="genus" reg="Amynthas">A.</tp:taxon-name-part> <tp:taxon-name-part taxon-name-part-type="species" reg="corticis">corticis</tp:taxon-name-part></tp:taxon-name></italic> (Kinberg, 1867)</bold>
                  </td><td rowspan="1" colspan="1">
                    <bold><italic><tp:taxon-name><tp:taxon-name-part taxon-name-part-type="genus" reg="Amynthas">A.</tp:taxon-name-part> <tp:taxon-name-part taxon-name-part-type="species" reg="pulvinus">pulvinus</tp:taxon-name-part></tp:taxon-name></italic> Sun &amp; Qiu, 2013</bold>
                  </td></tr><tr><td rowspan="1" colspan="1">Body length (mm)</td><td rowspan="1" colspan="1">100–134</td><td rowspan="1" colspan="1">75–83</td><td rowspan="1" colspan="1">110–340</td><td rowspan="1" colspan="1">45–170</td><td rowspan="1" colspan="1">93.5</td></tr><tr><td rowspan="1" colspan="1">Body width (mm)</td><td rowspan="1" colspan="1">4.2–5.1</td><td rowspan="1" colspan="1">3.0–3.2</td><td rowspan="1" colspan="1">4.0–9.0</td><td rowspan="1" colspan="1">3.0–6.0</td><td rowspan="1" colspan="1">3.4</td></tr><tr><td rowspan="1" colspan="1">Pigment</td><td rowspan="1" colspan="1"/><td rowspan="1" colspan="1"/><td rowspan="1" colspan="1"/><td rowspan="1" colspan="1"/><td rowspan="1" colspan="1"/></tr><tr><td rowspan="1" colspan="1">dorsum</td><td rowspan="1" colspan="1">From brown to no</td><td rowspan="1" colspan="1">Purple brown</td><td rowspan="1" colspan="1">Dark brown or purple</td><td rowspan="1" colspan="1">Greenish brown</td><td rowspan="1" colspan="1">Buff</td></tr><tr><td rowspan="1" colspan="1">ventrum</td><td rowspan="1" colspan="1">From brown to no</td><td rowspan="1" colspan="1">No</td><td rowspan="1" colspan="1">Dark brown or purple</td><td rowspan="1" colspan="1">No</td><td rowspan="1" colspan="1">No</td></tr><tr><td rowspan="1" colspan="1">First dorsal pore</td><td rowspan="1" colspan="1">12/13</td><td rowspan="1" colspan="1">11/12</td><td rowspan="1" colspan="1">12/13</td><td rowspan="1" colspan="1">10/11 or 12/13, usually at 11/12</td><td rowspan="1" colspan="1">12/13</td></tr><tr><td rowspan="1" colspan="1">Clitellum locality</td><td rowspan="1" colspan="1">XIV–XVI</td><td rowspan="1" colspan="1">XIV–XVI</td><td rowspan="1" colspan="1">XIV–XVI</td><td rowspan="1" colspan="1">XIV–XVI, occasionally shorter</td><td rowspan="1" colspan="1">XIV–XVI</td></tr><tr><td rowspan="1" colspan="1">Spermathecal pores</td><td rowspan="1" colspan="1">4 pairs, in 5/6–8/9, 0.40C</td><td rowspan="1" colspan="1">4 pairs, in 5/6–8/9, 0.40C</td><td rowspan="1" colspan="1">4 pairs in 5/6–8/9 or 3 pairs in 6/7–8/9, 0.33C</td><td rowspan="1" colspan="1">4 pairs, 5/6–8/9, 0.33C</td><td rowspan="1" colspan="1">4 pairs, in 5/6–8/9, 0.33C</td></tr><tr><td rowspan="1" colspan="1">Male pores</td><td rowspan="1" colspan="1">Large raised, round, surrounded by 2 circular ridges, 0.44C</td><td rowspan="1" colspan="1">Raised, elliptic, surrounded by 6 circular ridges, 0.40C</td><td rowspan="1" colspan="1">Round or elliptic</td><td rowspan="1" colspan="1">Small, circular to transverse elliptical disc, 0.24–0.30C</td><td rowspan="1" colspan="1">Slightly elevated round, 0.33C</td></tr><tr><td rowspan="1" colspan="1">Papillae preclitellum</td><td rowspan="1" colspan="1">Four pairs of postsetal genital papillae arranged in VI–IX</td><td rowspan="1" colspan="1">Three pairs of postsetal genital papillae arranged in VI–VIII</td><td rowspan="1" colspan="1">8 papillae just overhead 8 spermathecal pores, 2 pairs preclitellar arranged on VIII and IX</td><td rowspan="1" colspan="1">Paired presetal and/or postsetal in some or all, near spermathecal pores</td><td rowspan="1" colspan="1">Invisible</td></tr><tr><td rowspan="1" colspan="1">Papillae postclitellum</td><td rowspan="1" colspan="1">2 presetal indented-topped genital medial of porophore</td><td rowspan="1" colspan="1">2 small indented-topped genital papillae medial of male pore</td><td rowspan="1" colspan="1">2 paired presetal genital on XVIII and IX, 1 pair postsetal genital on XVIII</td><td rowspan="1" colspan="1">Present or absent, occasionally one or more near male pore</td><td rowspan="1" colspan="1">Rectangle-shaped, on 17/18–18/19</td></tr><tr><td rowspan="1" colspan="1">Prostate glands</td><td rowspan="1" colspan="1">XV–XXII</td><td rowspan="1" colspan="1">XVI–XXI</td><td rowspan="1" colspan="1">Well developed</td><td rowspan="1" colspan="1">XVII–XX, rudimentary or absent</td><td rowspan="1" colspan="1">XVII–XX</td></tr><tr><td rowspan="1" colspan="1">Spermathecae</td><td rowspan="1" colspan="1">About 2.2–3.0mm long, ampulla of the first three pairs heart-shaped, duct stalk. Ampulla of the forth pair long-oval, duct as long as 1/6 ampulla</td><td rowspan="1" colspan="1">About 2.2–2.7mm long, duct as long as 1/2 ampulla</td><td rowspan="1" colspan="1">Ampulla oval or pear-shaped, duct equal to or slightly shorter than ampulla</td><td rowspan="1" colspan="1">Ampulla ovoid</td><td rowspan="1" colspan="1">About 2.4mm long, ampulla slender heart-shaped; duct short</td></tr><tr><td rowspan="1" colspan="1">Diverticulum</td><td rowspan="1" colspan="1">As long as main chain, U-shaped twisted in middle, terminal 4/5, club-shaped seminal chamber of the first three pairs and terminal 1/3 dilated into a chilli-shaped seminal chamber of the forth pair</td><td rowspan="1" colspan="1">As long as main chain, terminal 1/2, long club-shaped seminal chamber</td><td rowspan="1" colspan="1">One-third to half of ampulla, slender stalk and a wider seminal chamber</td><td rowspan="1" colspan="1">Blunt ovioid, straight stalk</td><td rowspan="1" colspan="1">Shorter, terminal 1/5, small ovoid plump seminal chamber</td></tr><tr><td rowspan="1" colspan="1">Accessory glands</td><td rowspan="1" colspan="1">1 round semitransparent accessory gland present near the medial area of each spermatheca, 2 stalk accessory glands observed near the medial of the distal part of the prostatic duct</td><td rowspan="1" colspan="1">6 semitransparent elliptic accessory glands observed near the distal part of the last three pairs spermathecae</td><td rowspan="1" colspan="1">–</td><td rowspan="1" colspan="1">Stalked, coelomic, bound down to parietes or retained within body wall</td><td rowspan="1" colspan="1">A pair, cling to body wall, irregular in shape, and extended from XVII–XIX</td></tr></tbody></table></table-wrap></tp:treatment-sec><tp:treatment-sec sec-type="description" id="SECID0EKOAI"><title>Description.</title><p><bold>External characters</bold>: Pigment from brown to no pigment on dorsum, from light brown to no pigment on ventrum. Dimensions 102 mm by 4.5 mm at clitellum, 117 segments. Prostomium ½ epilobous. First dorsal pore in segments 12/13. Setae numbering 26 at III, 26 at V, 29 at VIII, 36 at XX, 37 at XXV; 9 between male pores. Setae between spermathecal pores numbering 13 at VI, 12 at VII, 14 at VIII. Setal formula: AA = 1.0-1.4AB, ZZ = 2.0-2.2ZY. Clitellum annular, in XIV–XVI, setae not visible externally. Four pairs of spermathecal pores in 5/6–8/9, 0.40 circumference apart ventrally. Four pairs of genital papillae on VI–IX, 0.25 circumference ventrally apart from each other. One pair of male pores in XVIII, 0.40 circumference ventrally apart from each other, each on the top of a larger raised, round porophore, surrounded by two circular ridges, with one presetal indented-topped genital papilla medial of each porophore (Figure <xref ref-type="fig" rid="F3">3A</xref>). Singled female pore in XIV, pale grey.</p><p><bold>Internal characters.</bold> Septa 5/6–7/8 thick and muscular, 10/11–11/12 slightly thickened, 8/9–9/10 absent. Gizzard bucket-shaped, wider below than above, in VIII–X. Intestine enlarged distinctly from XV. Intestinal caeca paired in XXVII, simple, smooth, extending anteriorly to XXI. Esophageal hearts in X–XIII. Ovaries in XIII, four pairs of spermathecae in VI–IX, 2.2–3.0 mm long. Spermathecae of two shapes: ampulla of the first three pairs heart-shaped, duct stalked, diverticulum as long as main chain, U-shaped twist in the middle, terminal 4/5 dilated into a club-shaped seminal chamber. The ampulla of the fourth pair elongate-oval, duct as long as 1/6 ampulla (Figure <xref ref-type="fig" rid="F3">3C</xref>), and diverticulum as long as main chain, U-shaped twisted in the middle, terminal 1/3 dilated into a chili-shaped seminal chamber (Figure <xref ref-type="fig" rid="F3">3B</xref>). One round semitransparent accessory gland presents near the medial area of each spermatheca. Holandric: two pairs of testis sacs in X–XI, separated from each other, well developed. Two pairs of seminal vesicles, in XI–XII, well developed. Prostate glands developed, thick, inserting in XVIII and extending from XV to XXII, coarsely lobate, prostatic duct U-curved, slightly thicker at the ental part. Two stalked accessory glands near the medial area of the distal part of the prostatic duct.</p></tp:treatment-sec><tp:treatment-sec sec-type="etymology" id="SECID0ECPAI"><title>Etymology.</title><p>The species is named after the name of the collection site Shengtang Mountain, a famous peak of the Dayao Mountain National Nature Reserve.</p></tp:treatment-sec><tp:treatment-sec sec-type="remarks" id="SECID0EHPAI"><title>Remarks.</title><p><italic><tp:taxon-name><tp:taxon-name-part taxon-name-part-type="genus" reg="Amynthas">Amynthas</tp:taxon-name-part> <tp:taxon-name-part taxon-name-part-type="species" reg="shengtangmontis">shengtangmontis</tp:taxon-name-part></tp:taxon-name></italic> sp. nov. keys to the <italic><tp:taxon-name><tp:taxon-name-part taxon-name-part-type="genus" reg="Amynthas"/><tp:taxon-name-part taxon-name-part-type="species" reg="corticis">corticis</tp:taxon-name-part></tp:taxon-name></italic>-group in <xref ref-type="bibr" rid="B21">Sims and Easton (1972)</xref>. In terms of morphology, it is closely related to <italic><tp:taxon-name><tp:taxon-name-part taxon-name-part-type="genus" reg="Amynthas">A.</tp:taxon-name-part> <tp:taxon-name-part taxon-name-part-type="species" reg="carnosus">carnosus</tp:taxon-name-part></tp:taxon-name></italic>, <italic><tp:taxon-name><tp:taxon-name-part taxon-name-part-type="genus" reg="Amynthas">A.</tp:taxon-name-part> <tp:taxon-name-part taxon-name-part-type="species" reg="corticis">corticis</tp:taxon-name-part></tp:taxon-name></italic>, and <italic><tp:taxon-name><tp:taxon-name-part taxon-name-part-type="genus" reg="Amynthas">Amynthas</tp:taxon-name-part> <tp:taxon-name-part taxon-name-part-type="species" reg="pulvinus">pulvinus</tp:taxon-name-part></tp:taxon-name></italic> Sun &amp; Jiang, 2013 (described from Hainan Island). Body size, body pigment, setal numbers, the first dorsal pore location, and simple intestinal caeca are similar among the four species.</p><p>In contrast, distance between the spermathecal pores and the male pores of the new species is 0.40C body circumference compared with 0.33C in <italic><tp:taxon-name><tp:taxon-name-part taxon-name-part-type="genus" reg="Amynthas">A.</tp:taxon-name-part> <tp:taxon-name-part taxon-name-part-type="species" reg="carnosus">carnosus</tp:taxon-name-part></tp:taxon-name></italic>, <italic><tp:taxon-name><tp:taxon-name-part taxon-name-part-type="genus" reg="Amynthas">A.</tp:taxon-name-part> <tp:taxon-name-part taxon-name-part-type="species" reg="corticis">corticis</tp:taxon-name-part></tp:taxon-name></italic>, and <italic><tp:taxon-name><tp:taxon-name-part taxon-name-part-type="genus" reg="Amynthas">A.</tp:taxon-name-part> <tp:taxon-name-part taxon-name-part-type="species" reg="pulvinus">pulvinus</tp:taxon-name-part></tp:taxon-name></italic>. In addition, there are eight postsetal genital markings on VI–IX in the new species, but the markings are present on V–VIII in <italic><tp:taxon-name><tp:taxon-name-part taxon-name-part-type="genus" reg="Amynthas">A.</tp:taxon-name-part> <tp:taxon-name-part taxon-name-part-type="species" reg="carnosus">carnosus</tp:taxon-name-part></tp:taxon-name></italic>, and there are more than two pairs of markings on VIII and IX in <italic><tp:taxon-name><tp:taxon-name-part taxon-name-part-type="genus" reg="Amynthas">A.</tp:taxon-name-part> <tp:taxon-name-part taxon-name-part-type="species" reg="carnosus">carnosus</tp:taxon-name-part></tp:taxon-name></italic>. The porophore of the new species is large, raised, round, and surrounded by two circular ridges, whereas the porophore is small in <italic><tp:taxon-name><tp:taxon-name-part taxon-name-part-type="genus" reg="Amynthas">A.</tp:taxon-name-part> <tp:taxon-name-part taxon-name-part-type="species" reg="corticis">corticis</tp:taxon-name-part></tp:taxon-name></italic> and no genital markings apparent on the spermathecal pore region in <italic><tp:taxon-name><tp:taxon-name-part taxon-name-part-type="genus" reg="Amynthas">A.</tp:taxon-name-part> <tp:taxon-name-part taxon-name-part-type="species" reg="pulvinus">pulvinus</tp:taxon-name-part></tp:taxon-name></italic>. Moreover, the new species has two different shapes of spermathecae, heart-shaped ampulla and diverticulum with club-shaped seminal chamber; and long-oval ampulla and diverticulum with chili-shaped seminal chamber, which are very different from those in the other species (Table <xref ref-type="table" rid="T4">4</xref>).</p></tp:treatment-sec><tp:treatment-sec><!--Section generated to contain objects referenced in tp:taxon-treatment.--><fig id="F3" position="float" orientation="portrait"><object-id xmlns:xlink="http://www.w3.org/1999/xlink" content-type="doi" xlink:type="simple">10.3897/zookeys.884.30988.figure3</object-id><object-id xmlns:xlink="http://www.w3.org/1999/xlink" content-type="arpha" xlink:type="simple">58E5C6EB-5F01-52E2-AA95-9F748763E53F</object-id><label>Figure 3.</label><caption><p><bold>A</bold> Ventral view showing spermathecal pores, female pores and male pores of <italic><tp:taxon-name><tp:taxon-name-part taxon-name-part-type="genus" reg="Amynthas">Amynthas</tp:taxon-name-part> <tp:taxon-name-part taxon-name-part-type="species" reg="tortuosus">tortuosus</tp:taxon-name-part></tp:taxon-name></italic> sp. nov. <bold>B</bold> spermathecae of <italic><tp:taxon-name><tp:taxon-name-part taxon-name-part-type="genus" reg="Amynthas">Amynthas</tp:taxon-name-part> <tp:taxon-name-part taxon-name-part-type="species" reg="tortuosus">tortuosus</tp:taxon-name-part></tp:taxon-name></italic> sp. nov. <bold>C</bold> illustration of the details of the male pore region.</p></caption><graphic xmlns:xlink="http://www.w3.org/1999/xlink" xlink:href="zookeys-884-023-g003.jpg" position="float" orientation="portrait" xlink:type="simple" id="oo_351026.jpg"><uri content-type="original_file" xlink:type="simple">https://binary.pensoft.net/fig/351026</uri></graphic></fig></tp:treatment-sec><ref-list><ref id="B21"><mixed-citation xmlns:xlink="http://www.w3.org/1999/xlink" xlink:type="simple"><person-group><name name-style="western"><surname>Sims</surname><given-names>R</given-names></name><name name-style="western"><surname>Easton</surname><given-names>E</given-names></name></person-group> (<year>1972</year>) <article-title>A numerical revision of the earthworm genus <italic><tp:taxon-name><tp:taxon-name-part taxon-name-part-type="genus">Pheretima</tp:taxon-name-part></tp:taxon-name></italic> auct. (<tp:taxon-name><tp:taxon-name-part taxon-name-part-type="family">Megascolecidae</tp:taxon-name-part></tp:taxon-name>: <tp:taxon-name><tp:taxon-name-part taxon-name-part-type="subclass">Oligochaeta</tp:taxon-name-part></tp:taxon-name>) with the recognition of new genera and an appendix on the earthworms collected by the Royal Society North Borneo Expedition.</article-title><source>Biological Journal of the Linnean Society</source><volume>4</volume>: <fpage>169</fpage>–<lpage>268</lpage>. <ext-link xlink:type="simple" ext-link-type="doi" xlink:href="10.1111/j.1095-8312.1972.tb00694.x">https://doi.org/10.1111/j.1095-8312.1972.tb00694.x</ext-link></mixed-citation></ref></ref-list></tp:taxon-treatment>
