# Supplementary material for: Three new species and one subspecies of the Amynthas corticis-group from Guangxi Zhuang Autonomous Region, China (Oligochaeta, Megascolecidae)
Source: Zookeys. 2019 Oct 30;884:23–42. doi: 10.3897/zookeys.884.30988 (PMC6834763; doi:10.3897/zookeys.884.30988)
Supplement: XML Treatment for Amynthas shengtangmontis minusculus [file zookeys.884.30988-treatment4.xml]

<!DOCTYPE tp:taxon-treatment
  PUBLIC "-//TaxonX//DTD Taxonomic Treatment Publishing DTD v0 20100105//EN" "tax-treatment-NSO.dtd">
<tp:taxon-treatment xmlns:tp="http://www.plazi.org/taxpub"><tp:treatment-meta><kwd-group><label>Taxon classification</label><kwd><named-content xmlns:xlink="http://www.w3.org/1999/xlink" content-type="kingdom">Animalia</named-content></kwd><kwd><named-content xmlns:xlink="http://www.w3.org/1999/xlink" content-type="order">Opisthopora</named-content></kwd><kwd><named-content xmlns:xlink="http://www.w3.org/1999/xlink" content-type="family">Megascolecidae</named-content></kwd></kwd-group><mixed-citation publication-type="journal"><person-group><name><surname>Dong</surname><given-names>Yan</given-names></name><name><surname>Law</surname><given-names>Michelle Man Suet</given-names></name><name><surname>Jiang</surname><given-names>JiBao</given-names></name><name><surname>Qiu</surname><given-names>JiangPing</given-names></name></person-group><article-title>Three new species and one subspecies of the <italic><tp:taxon-name><tp:taxon-name-part taxon-name-part-type="genus" reg="Amynthas">Amynthas</tp:taxon-name-part> <tp:taxon-name-part taxon-name-part-type="species" reg="corticis">corticis</tp:taxon-name-part></tp:taxon-name></italic>-group from Guangxi Zhuang Autonomous Region, China (<tp:taxon-name><tp:taxon-name-part taxon-name-part-type="subclass">Oligochaeta</tp:taxon-name-part></tp:taxon-name>, <tp:taxon-name><tp:taxon-name-part taxon-name-part-type="family">Megascolecidae</tp:taxon-name-part></tp:taxon-name>)</article-title><source>Zookeys</source><day>30</day><month>10</month><year>2019</year><volume>884</volume><fpage>23</fpage><lpage>42</lpage><pub-id pub-id-type="doi">10.3897/zookeys.884.30988</pub-id></mixed-citation></tp:treatment-meta><tp:nomenclature><tp:taxon-name><object-id xmlns:xlink="http://www.w3.org/1999/xlink" content-type="arpha" xlink:type="simple">CA5B4CF4-1874-597C-A31D-0639C517E89E</object-id>
            <tp:taxon-name-part taxon-name-part-type="genus" reg="Amynthas">Amynthas</tp:taxon-name-part>
            <tp:taxon-name-part taxon-name-part-type="species" reg="shengtangmontis">shengtangmontis</tp:taxon-name-part>
            <tp:taxon-name-part taxon-name-part-type="subspecies" reg="minusculus">minusculus</tp:taxon-name-part>
            <object-id xmlns:xlink="http://www.w3.org/1999/xlink" content-type="zoobank" xlink:type="simple">http://zoobank.org/AE048B96-5A37-4C48-A734-22EA11119010</object-id>
          </tp:taxon-name><tp:taxon-authority>Dong &amp; Law</tp:taxon-authority><tp:taxon-status xmlns:xlink="http://www.w3.org/1999/xlink" xlink:type="simple">subsp. nov.</tp:taxon-status><xref ref-type="fig" rid="F5">Figure 5</xref><xref ref-type="table" rid="T4">, Table 4</xref></tp:nomenclature><tp:treatment-sec sec-type="material" id="SECID0EPVAI"><title>Material.</title><p><bold>Holotype</bold>: 1 clitellate (C-GX201316-02A): China, Guangxi Zhuang Autonomous Region, Dayao Mountain Nature Reserve (<named-content xmlns:xlink="http://www.w3.org/1999/xlink" content-type="dwc:verbatimCoordinates" xlink:type="simple"><named-content content-type="geo-json" specific-use="{&#34;type&#34;:&#34;Point&#34;,&#34;coordinates&#34;:[110.243130,24.166580]}" id="NCID0E1VAI" xlink:type="simple"><named-content content-type="dwc:verbatimCoordinates" xlink:type="simple"><named-content content-type="geo-json" specific-use="{&#34;type&#34;:&#34;Point&#34;,&#34;coordinates&#34;:[110.243130,24.166580]}" id="NCID0EBWAI" xlink:type="simple">24.16658°N, 110.24313°E</named-content></named-content></named-content></named-content>), 1285 m asl, black sandy soil under bryophytes beside road, 16 May 2013, JP Qiu, Y Hong, JB Jiang, LL Zhang, and Y Dong legit. <bold>Paratypes</bold>: 6 clitellate (C-GX201316-02B): same date as for holotype.</p></tp:treatment-sec><tp:treatment-sec sec-type="diagnosis" id="SECID0EHWAI"><title>Diagnosis.</title><p>Dimensions 75–83 mm by 3.0–3.2 mm at clitellum, 75–87 segments. First dorsal pore in 11/12. Setae numbering 21–26 at III, 18–21 at V, 27–32 at VIII, 29–34 at XX, 36–40 at XXV; 5–7 between male pores; Setae between spermathecal pores numbering 9–11 at VI, 10–12 at VII, 10–12 at VIII. Four pairs of spermathecal pores in 5/6–8/9. Three pairs of postsetal genital papillae arranged in VI–VIII, 0.13 circumference apart ventrally. One pair of male pores in XVIII, each on the top of a raised, elliptic porophore surrounded by six circular ridges, with one small indented-topped genital papilla medial of each male pore. Ampulla heart-shaped; stout duct as long as 1/2 ampulla. Diverticulum as long as main pouch, terminal 1/2 dilated into a long club-shaped seminal chamber. Prostate glands developed.</p><fig id="F5" position="float" orientation="portrait"><object-id xmlns:xlink="http://www.w3.org/1999/xlink" content-type="doi" xlink:type="simple">10.3897/zookeys.884.30988.figure5</object-id><object-id xmlns:xlink="http://www.w3.org/1999/xlink" content-type="arpha" xlink:type="simple">A3F083B7-3587-5D58-B71C-1CBAB64AF8D2</object-id><label>Figure 5.</label><caption><p><bold>A</bold> Ventral view showing spermathecal pores, female pores and male pores of <italic><tp:taxon-name><tp:taxon-name-part taxon-name-part-type="genus" reg="Amynthas">Amynthas</tp:taxon-name-part> <tp:taxon-name-part taxon-name-part-type="species" reg="shengtangmontis">shengtangmontis</tp:taxon-name-part> <tp:taxon-name-part taxon-name-part-type="subspecies" reg="minusculus">minusculus</tp:taxon-name-part></tp:taxon-name></italic> subsp. nov. <bold>B</bold> spermathecae of <italic><tp:taxon-name><tp:taxon-name-part taxon-name-part-type="genus" reg="Amynthas">Amynthas</tp:taxon-name-part> <tp:taxon-name-part taxon-name-part-type="species" reg="shengtangmontis">shengtangmontis</tp:taxon-name-part> <tp:taxon-name-part taxon-name-part-type="subspecies" reg="minusculus">minusculus</tp:taxon-name-part></tp:taxon-name></italic> subsp. nov. <bold>C</bold> illustration of the details of the male pore region.</p></caption><graphic xmlns:xlink="http://www.w3.org/1999/xlink" xlink:href="zookeys-884-023-g005.jpg" position="float" orientation="portrait" xlink:type="simple" id="oo_351028.jpg"><uri content-type="original_file" xlink:type="simple">https://binary.pensoft.net/fig/351028</uri></graphic></fig></tp:treatment-sec><tp:treatment-sec sec-type="description" id="SECID0E4XAI"><title>Description.</title><p><bold>External characters</bold>: Purple brown pigment on dorsum, no pigment on ventrum. Dimensions 83 mm by 3.2 mm at clitellum, 87 segments. Prostomium ½ epilobous. First dorsal pore in 11/12. Setae numbering 26 at III, 21 at V, 32 at VIII, 34 at XX, 38 at XXV; 6 between male pores; setae between spermathecal pores numbering 10 at VI, 11 at VII, 12 at VIII. Setal formula AA = 1.2-1.4AB, ZZ = 1.4-1.8ZY. Clitellum annular in XIV–XVI, setae not visible externally. Four pairs of spermathecal pores in 5/6–8/9, 0.40 circumference ventrally apart from each other. Three pairs of postsetal genital papillae arranged in VI–VIII. One pair of male pores in XVIII, 0.40 circumference apart ventrally, each on the top of a raised, elliptic porophore surrounded by six circular ridges, with one small indented-topped genital papilla in the center of each male pore (Figure <xref ref-type="fig" rid="F4">4A</xref>). Single female pore in XIIV.</p><p><bold>Internal characters.</bold> Septa 5/6–7/8, thick and muscular, 10/11–11/12 slightly thickened, 8/9–9/10 absent. Gizzard bucket-shaped, wider below than above, in IX–X. Intestine enlarged distinctly from XV. Intestinal caeca paired in XXVII, simple, smooth, extending anteriorly to 1/2 XXIV. Esophageal hearts in X–XIII. Ovaries in XIII, four pairs of spermathecae in VI–IX, heart-shaped, 2.2–2.7mm long, duct as long as 1/2 ampulla. Diverticulum as long as main pouch, terminal 1/2 dilated into a long club-shaped seminal chamber. Six semitransparent elliptical accessory glands observed near the ental part of the last three pairs spermathecae (Figure <xref ref-type="fig" rid="F4">4B</xref>). Holandric: two pairs of testis sacs, separated from each other, in X–XI, oval, the first pair extremely developed. Two pairs of seminal vesicles, in XI–XII, developed. Prostate glands, thick, inserting in XVIII and extending from XVI to XXI, developed, coarsely lobate; prostatic duct U-curved, long, slightly thicker at the ental part.</p></tp:treatment-sec><tp:treatment-sec sec-type="remarks" id="SECID0ERYAI"><title>Remarks.</title><p>We compare <italic><tp:taxon-name><tp:taxon-name-part taxon-name-part-type="genus" reg="Amynthas">A.</tp:taxon-name-part> <tp:taxon-name-part taxon-name-part-type="species" reg="shengtangmontis">shengtangmontis</tp:taxon-name-part> <tp:taxon-name-part taxon-name-part-type="subspecies" reg="minusculus">minusculus</tp:taxon-name-part></tp:taxon-name></italic> subsp. nov. with <italic><tp:taxon-name><tp:taxon-name-part taxon-name-part-type="genus" reg="Amynthas">A.</tp:taxon-name-part> <tp:taxon-name-part taxon-name-part-type="species" reg="shengtangmontis">shengtangmontis</tp:taxon-name-part> <tp:taxon-name-part taxon-name-part-type="subspecies" reg="shengtangmontis">shengtangmontis</tp:taxon-name-part></tp:taxon-name></italic> and find that they share similar characters of spermathecal pores, male pores, intestinal caeca, and prostate glands. However, there is a level of difference between them. For instance, <italic><tp:taxon-name><tp:taxon-name-part taxon-name-part-type="genus" reg="Amynthas">A.</tp:taxon-name-part> <tp:taxon-name-part taxon-name-part-type="species" reg="shengtangmontis">shengtangmontis</tp:taxon-name-part> <tp:taxon-name-part taxon-name-part-type="subspecies" reg="minusculus">minusculus</tp:taxon-name-part></tp:taxon-name></italic> subsp. nov. has a smaller body size, fewer and more closely spaced genital papillae, longer spermathecal duct, accessory glands only observed in the spermathecal area. On the other hand, the first dorsal pore of <italic><tp:taxon-name><tp:taxon-name-part taxon-name-part-type="genus" reg="Amynthas">A.</tp:taxon-name-part> <tp:taxon-name-part taxon-name-part-type="species" reg="shengtangmontis">shengtangmontis</tp:taxon-name-part> <tp:taxon-name-part taxon-name-part-type="subspecies" reg="minusculus">minusculus</tp:taxon-name-part></tp:taxon-name></italic> subsp. nov. is located in 11/12 compared to in 12/13 in <italic><tp:taxon-name><tp:taxon-name-part taxon-name-part-type="genus" reg="Amynthas">A.</tp:taxon-name-part> <tp:taxon-name-part taxon-name-part-type="species" reg="shengtangmontis">shengtangmontis</tp:taxon-name-part> <tp:taxon-name-part taxon-name-part-type="subspecies" reg="shengtangmontis">shengtangmontis</tp:taxon-name-part></tp:taxon-name></italic>. The pairwise distance of COI between <italic><tp:taxon-name><tp:taxon-name-part taxon-name-part-type="genus" reg="Amynthas">A.</tp:taxon-name-part> <tp:taxon-name-part taxon-name-part-type="species" reg="shengtangmontis">shengtangmontis</tp:taxon-name-part> <tp:taxon-name-part taxon-name-part-type="subspecies" reg="shengtangmontis">shengtangmontis</tp:taxon-name-part></tp:taxon-name></italic> and <italic><tp:taxon-name><tp:taxon-name-part taxon-name-part-type="genus" reg="Amynthas">A.</tp:taxon-name-part> <tp:taxon-name-part taxon-name-part-type="species" reg="shengtangmontis">shengtangmontis</tp:taxon-name-part> <tp:taxon-name-part taxon-name-part-type="subspecies" reg="minusculus">minusculus</tp:taxon-name-part></tp:taxon-name></italic> subsp. nov. is 10.7%-11.4%, which is acceptable to differentiate subspecies.</p></tp:treatment-sec><tp:treatment-sec sec-type="etymology" id="SECID0EA3AI"><title>Etymology.</title><p>The subspecies is named after its small body size, compared to the nominate species.</p></tp:treatment-sec><tp:treatment-sec><!--Section generated to contain objects referenced in tp:taxon-treatment.--><table-wrap id="T4" position="float" orientation="portrait"><label>Table 4.</label><caption><p>A comparison of characters of <italic><tp:taxon-name><tp:taxon-name-part taxon-name-part-type="genus" reg="Amynthas">A.</tp:taxon-name-part> <tp:taxon-name-part taxon-name-part-type="species" reg="shengtangmontis">shengtangmontis</tp:taxon-name-part> <tp:taxon-name-part taxon-name-part-type="subspecies" reg="shengtangmontis">shengtangmontis</tp:taxon-name-part></tp:taxon-name></italic>, <italic><tp:taxon-name><tp:taxon-name-part taxon-name-part-type="genus" reg="Amynthas">A.</tp:taxon-name-part> <tp:taxon-name-part taxon-name-part-type="species" reg="shengtangmontis">shengtangmontis</tp:taxon-name-part> <tp:taxon-name-part taxon-name-part-type="subspecies" reg="minusculus">minusculus</tp:taxon-name-part></tp:taxon-name></italic>, <italic><tp:taxon-name><tp:taxon-name-part taxon-name-part-type="genus" reg="Amynthas">A.</tp:taxon-name-part> <tp:taxon-name-part taxon-name-part-type="species" reg="carnosus">carnosus</tp:taxon-name-part></tp:taxon-name></italic>, <italic><tp:taxon-name><tp:taxon-name-part taxon-name-part-type="genus" reg="Amynthas">A.</tp:taxon-name-part> <tp:taxon-name-part taxon-name-part-type="species" reg="corticis">corticis</tp:taxon-name-part></tp:taxon-name></italic>. and <italic><tp:taxon-name><tp:taxon-name-part taxon-name-part-type="genus" reg="Amynthas">A.</tp:taxon-name-part> <tp:taxon-name-part taxon-name-part-type="species" reg="pulvinus">pulvinus</tp:taxon-name-part></tp:taxon-name></italic>.</p></caption><table id="TID0EPEAI" rules="all"><tbody><tr><td rowspan="1" colspan="1">
                    <bold>Characteristics</bold>
                  </td><td rowspan="1" colspan="1">
                    <bold><italic><tp:taxon-name><tp:taxon-name-part taxon-name-part-type="genus" reg="Amynthas">A.</tp:taxon-name-part> <tp:taxon-name-part taxon-name-part-type="species" reg="shengtangmontis">shengtangmontis</tp:taxon-name-part> <tp:taxon-name-part taxon-name-part-type="subspecies" reg="shengtangmontis">shengtangmontis</tp:taxon-name-part></tp:taxon-name></italic></bold>
                  </td><td rowspan="1" colspan="1">
                    <bold><italic><tp:taxon-name><tp:taxon-name-part taxon-name-part-type="genus" reg="Amynthas">A.</tp:taxon-name-part> <tp:taxon-name-part taxon-name-part-type="species" reg="shengtangmontis">shengtangmontis</tp:taxon-name-part> <tp:taxon-name-part taxon-name-part-type="subspecies" reg="minusculus">minusculus</tp:taxon-name-part></tp:taxon-name></italic></bold>
                  </td><td rowspan="1" colspan="1">
                    <bold><italic><tp:taxon-name><tp:taxon-name-part taxon-name-part-type="genus" reg="Amynthas">A.</tp:taxon-name-part> <tp:taxon-name-part taxon-name-part-type="species" reg="carnosus">carnosus</tp:taxon-name-part></tp:taxon-name></italic> (Goto &amp; Hatai, 1899)</bold>
                  </td><td rowspan="1" colspan="1">
                    <bold><italic><tp:taxon-name><tp:taxon-name-part taxon-name-part-type="genus" reg="Amynthas">A.</tp:taxon-name-part> <tp:taxon-name-part taxon-name-part-type="species" reg="corticis">corticis</tp:taxon-name-part></tp:taxon-name></italic> (Kinberg, 1867)</bold>
                  </td><td rowspan="1" colspan="1">
                    <bold><italic><tp:taxon-name><tp:taxon-name-part taxon-name-part-type="genus" reg="Amynthas">A.</tp:taxon-name-part> <tp:taxon-name-part taxon-name-part-type="species" reg="pulvinus">pulvinus</tp:taxon-name-part></tp:taxon-name></italic> Sun &amp; Qiu, 2013</bold>
                  </td></tr><tr><td rowspan="1" colspan="1">Body length (mm)</td><td rowspan="1" colspan="1">100–134</td><td rowspan="1" colspan="1">75–83</td><td rowspan="1" colspan="1">110–340</td><td rowspan="1" colspan="1">45–170</td><td rowspan="1" colspan="1">93.5</td></tr><tr><td rowspan="1" colspan="1">Body width (mm)</td><td rowspan="1" colspan="1">4.2–5.1</td><td rowspan="1" colspan="1">3.0–3.2</td><td rowspan="1" colspan="1">4.0–9.0</td><td rowspan="1" colspan="1">3.0–6.0</td><td rowspan="1" colspan="1">3.4</td></tr><tr><td rowspan="1" colspan="1">Pigment</td><td rowspan="1" colspan="1"/><td rowspan="1" colspan="1"/><td rowspan="1" colspan="1"/><td rowspan="1" colspan="1"/><td rowspan="1" colspan="1"/></tr><tr><td rowspan="1" colspan="1">dorsum</td><td rowspan="1" colspan="1">From brown to no</td><td rowspan="1" colspan="1">Purple brown</td><td rowspan="1" colspan="1">Dark brown or purple</td><td rowspan="1" colspan="1">Greenish brown</td><td rowspan="1" colspan="1">Buff</td></tr><tr><td rowspan="1" colspan="1">ventrum</td><td rowspan="1" colspan="1">From brown to no</td><td rowspan="1" colspan="1">No</td><td rowspan="1" colspan="1">Dark brown or purple</td><td rowspan="1" colspan="1">No</td><td rowspan="1" colspan="1">No</td></tr><tr><td rowspan="1" colspan="1">First dorsal pore</td><td rowspan="1" colspan="1">12/13</td><td rowspan="1" colspan="1">11/12</td><td rowspan="1" colspan="1">12/13</td><td rowspan="1" colspan="1">10/11 or 12/13, usually at 11/12</td><td rowspan="1" colspan="1">12/13</td></tr><tr><td rowspan="1" colspan="1">Clitellum locality</td><td rowspan="1" colspan="1">XIV–XVI</td><td rowspan="1" colspan="1">XIV–XVI</td><td rowspan="1" colspan="1">XIV–XVI</td><td rowspan="1" colspan="1">XIV–XVI, occasionally shorter</td><td rowspan="1" colspan="1">XIV–XVI</td></tr><tr><td rowspan="1" colspan="1">Spermathecal pores</td><td rowspan="1" colspan="1">4 pairs, in 5/6–8/9, 0.40C</td><td rowspan="1" colspan="1">4 pairs, in 5/6–8/9, 0.40C</td><td rowspan="1" colspan="1">4 pairs in 5/6–8/9 or 3 pairs in 6/7–8/9, 0.33C</td><td rowspan="1" colspan="1">4 pairs, 5/6–8/9, 0.33C</td><td rowspan="1" colspan="1">4 pairs, in 5/6–8/9, 0.33C</td></tr><tr><td rowspan="1" colspan="1">Male pores</td><td rowspan="1" colspan="1">Large raised, round, surrounded by 2 circular ridges, 0.44C</td><td rowspan="1" colspan="1">Raised, elliptic, surrounded by 6 circular ridges, 0.40C</td><td rowspan="1" colspan="1">Round or elliptic</td><td rowspan="1" colspan="1">Small, circular to transverse elliptical disc, 0.24–0.30C</td><td rowspan="1" colspan="1">Slightly elevated round, 0.33C</td></tr><tr><td rowspan="1" colspan="1">Papillae preclitellum</td><td rowspan="1" colspan="1">Four pairs of postsetal genital papillae arranged in VI–IX</td><td rowspan="1" colspan="1">Three pairs of postsetal genital papillae arranged in VI–VIII</td><td rowspan="1" colspan="1">8 papillae just overhead 8 spermathecal pores, 2 pairs preclitellar arranged on VIII and IX</td><td rowspan="1" colspan="1">Paired presetal and/or postsetal in some or all, near spermathecal pores</td><td rowspan="1" colspan="1">Invisible</td></tr><tr><td rowspan="1" colspan="1">Papillae postclitellum</td><td rowspan="1" colspan="1">2 presetal indented-topped genital medial of porophore</td><td rowspan="1" colspan="1">2 small indented-topped genital papillae medial of male pore</td><td rowspan="1" colspan="1">2 paired presetal genital on XVIII and IX, 1 pair postsetal genital on XVIII</td><td rowspan="1" colspan="1">Present or absent, occasionally one or more near male pore</td><td rowspan="1" colspan="1">Rectangle-shaped, on 17/18–18/19</td></tr><tr><td rowspan="1" colspan="1">Prostate glands</td><td rowspan="1" colspan="1">XV–XXII</td><td rowspan="1" colspan="1">XVI–XXI</td><td rowspan="1" colspan="1">Well developed</td><td rowspan="1" colspan="1">XVII–XX, rudimentary or absent</td><td rowspan="1" colspan="1">XVII–XX</td></tr><tr><td rowspan="1" colspan="1">Spermathecae</td><td rowspan="1" colspan="1">About 2.2–3.0mm long, ampulla of the first three pairs heart-shaped, duct stalk. Ampulla of the forth pair long-oval, duct as long as 1/6 ampulla</td><td rowspan="1" colspan="1">About 2.2–2.7mm long, duct as long as 1/2 ampulla</td><td rowspan="1" colspan="1">Ampulla oval or pear-shaped, duct equal to or slightly shorter than ampulla</td><td rowspan="1" colspan="1">Ampulla ovoid</td><td rowspan="1" colspan="1">About 2.4mm long, ampulla slender heart-shaped; duct short</td></tr><tr><td rowspan="1" colspan="1">Diverticulum</td><td rowspan="1" colspan="1">As long as main chain, U-shaped twisted in middle, terminal 4/5, club-shaped seminal chamber of the first three pairs and terminal 1/3 dilated into a chilli-shaped seminal chamber of the forth pair</td><td rowspan="1" colspan="1">As long as main chain, terminal 1/2, long club-shaped seminal chamber</td><td rowspan="1" colspan="1">One-third to half of ampulla, slender stalk and a wider seminal chamber</td><td rowspan="1" colspan="1">Blunt ovioid, straight stalk</td><td rowspan="1" colspan="1">Shorter, terminal 1/5, small ovoid plump seminal chamber</td></tr><tr><td rowspan="1" colspan="1">Accessory glands</td><td rowspan="1" colspan="1">1 round semitransparent accessory gland present near the medial area of each spermatheca, 2 stalk accessory glands observed near the medial of the distal part of the prostatic duct</td><td rowspan="1" colspan="1">6 semitransparent elliptic accessory glands observed near the distal part of the last three pairs spermathecae</td><td rowspan="1" colspan="1">–</td><td rowspan="1" colspan="1">Stalked, coelomic, bound down to parietes or retained within body wall</td><td rowspan="1" colspan="1">A pair, cling to body wall, irregular in shape, and extended from XVII–XIX</td></tr></tbody></table></table-wrap><fig id="F4" position="float" orientation="portrait"><object-id xmlns:xlink="http://www.w3.org/1999/xlink" content-type="doi" xlink:type="simple">10.3897/zookeys.884.30988.figure4</object-id><object-id xmlns:xlink="http://www.w3.org/1999/xlink" content-type="arpha" xlink:type="simple">72ECF2B5-655A-568C-AA04-DE864D484F7C</object-id><label>Figure 4.</label><caption><p><bold>A</bold> Ventral view showing spermathecal pores, female pores and male pores of <italic><tp:taxon-name><tp:taxon-name-part taxon-name-part-type="genus" reg="Amynthas">Amynthas</tp:taxon-name-part> <tp:taxon-name-part taxon-name-part-type="species" reg="shengtangmontis">shengtangmontis</tp:taxon-name-part></tp:taxon-name></italic> sp. nov. <bold>B, C</bold> spermathecae of <italic><tp:taxon-name><tp:taxon-name-part taxon-name-part-type="genus" reg="Amynthas">Amynthas</tp:taxon-name-part> <tp:taxon-name-part taxon-name-part-type="species" reg="shengtangmontis">shengtangmontis</tp:taxon-name-part></tp:taxon-name></italic> sp. nov. <bold>D</bold> illustration of the details of the male pore region.</p></caption><graphic xmlns:xlink="http://www.w3.org/1999/xlink" xlink:href="zookeys-884-023-g004.jpg" position="float" orientation="portrait" xlink:type="simple" id="oo_351027.jpg"><uri content-type="original_file" xlink:type="simple">https://binary.pensoft.net/fig/351027</uri></graphic></fig></tp:treatment-sec></tp:taxon-treatment>
